# Supplementary material for: Quality Indicators during Delivery and the Immediate Postpartum Period: A Modified Delphi Study
Source: Healthcare (Basel). 2023 Mar 13;11(6):848. doi: 10.3390/healthcare11060848 (PMC10048479; doi:10.3390/healthcare11060848)
Supplement: Supplementary file 1 [file healthcare-11-00848-s001.zip]

Archive with 1 entries (1 files):
- healthcare-2242168-supplementary.pdf
